# Supplementary material for: Genome-Scale Phylogenetic Evidence Supports the Synonymy of Lasiodiplodia brasiliensis with Lasiodiplodia theobromae
Source: J Fungi (Basel). 2026 Apr 8;12(4):270. doi: 10.3390/jof12040270 (PMC13117424; doi:10.3390/jof12040270)
Supplement: Supplementary file 1 [file jof-12-00270-s001.zip]

Archive with 1 entries (1 files):
- jof-4146597-supplementary.pdf
